# Supplementary material for: Oxidative Phosphorylation System in Gastric Carcinomas and Gastritis
Source: Oxid Med Cell Longev. 2017 Jun 28;2017:1320241. doi: 10.1155/2017/1320241 (PMC5506471; doi:10.1155/2017/1320241)
Supplement: Supplementary file 7 [file 1320241.f7.xls]

## Sheet: Porin
Supplementary table 5 - Part A Score values for porin in diffuse gastric carcinoma
	Tumor			Normal
Case	Intensity	Percentage	Score	Intensity	Percentage	Score
21	2.5	90	225	2	80	160
22	2.5	90	225	2	80	160
23	2.5	85	212.5	2	75	150
24	2	70	140	2	70	140
25	2.5	90	225	2	80	160
26	2.5	95	237.5	2	80	160
27	3	95	285	2	75	150
28	2.5	90	225	2	70	140
29	2	75	150	2	65	130
30	2.5	90	225	2	70	140
31	2.5	90	225			0
32	2.5	95	237.5	2	80	160
33	3	95	285	2	80	160
34	2.5	90	225	2	70	140
35	2.5	85	212.5	2	65	130
36	2	55	110	2	75	150
37	3	95	285	2	75	150
38	3	95	285	2	75	150
39	2.5	85	212.5	2	65	130
40	2.5	85	212.5	2	65	130

## Sheet: Complex I
Supplementary table 5 - Part B Score values for complex I in diffuse gastric carcinoma
	Tumor			Normal
Case	Intensity	Percentage	Score	Intensity	Percentage	Score
21	1.5	75	112.5	1	65	65
22	2	75	150	1.5	75	112.5
23	2	75	150	2.5	75	187.5
24	2	65	130	2.5	85	212.5
25	2	75	150	2.5	85	212.5
26	2	85	170	2	85	170
27	2.5	85	212.5	3	85	255
28	1.5	65	97.5	2	85	170
29	1	65	65	2.5	75	187.5
30	2	75	150	2	85	170
31	2	75	150			0
32	1.5	65	97.5	2	85	170
33	2.5	75	187.5	2.5	85	212.5
34	2	75	150	2	75	150
35	2.5	85	212.5	2	85	170
36	1	55	55	2	85	170
37	2.5	85	212.5	2.5	85	212.5
38	2.5	85	212.5	3	85	255
39	1	55	55	1.5	65	97.5
40	1.5	55	82.5	1.5	65	97.5

## Sheet: Complex II
Supplementary table 5 - Part C Score values for complex II in diffuse gastric carcinoma
	Tumor			Normal
Case	Intensity	Percentage	Score	Intensity	Percentage	Score
21	2	85	170	1.5	75	112.5
22	1.5	85	127.5	1.5	75	112.5
23	1.5	75	112.5	2	65	130
24	2.5	75	187.5	2	75	150
25	1.5	85	127.5	2.5	75	187.5
26	2.5	95	237.5	2	75	150
27	2	95	190	2.5	85	212.5
28	2	75	150	2	75	150
29	1.5	55	82.5	2.5	65	162.5
30	1.5	75	112.5	1.5	65	97.5
31	2.5	85	212.5			0
32	1	75	75	2	75	150
33	3	95	285	1.5	85	127.5
34	1.5	80	120	1.5	75	112.5
35	2.5	85	212.5	1.5	65	97.5
36	1	55	55	1.5	75	112.5
37	2.5	85	212.5	2	75	150
38	2.5	90	225	2	75	150
39	2	80	160	2	80	160
40	2.5	75	187.5	1.5	70	105

## Sheet: Complex III
Supplementary table 5 - Part D Score values for complex III in diffuse gastric carcinoma
	Tumor			Normal
Case	Intensity	Percentage	Score	Intensity	Percentage	Score
21	3	85	255	2	75	150
22	3	90	270	2.5	85	212.5
23	3	90	270	2.5	75	187.5
24	3	95	285	2.5	90	225
25	3	90	270	2.5	90	225
26	3	95	285	3	85	255
27	3	95	285	2.5	95	237.5
28	3	85	255	3	85	255
29	2.5	85	212.5	3	75	225
30	3	90	270	2.5	80	200
31	3	95	285			0
32	3	90	270	2.5	85	212.5
33	3	95	285	2.5	85	212.5
34	3	85	255	2.5	75	187.5
35	3	95	285	2.5	85	212.5
36	2	75	150	2.5	90	225
37	3	95	285	2.5	85	212.5
38	3	95	285	2.5	95	237.5
39	2	85	170	3	75	225
40	2,5	85	212.5	1.5	75	112.5

## Sheet: Complex IV
Supplementary table 5 - Part E Score values for complex IV in diffuse gastric carcinoma
	Tumor			Normal
Case	Intensity	Percentage	Score	Intensity	Percentage	Score
21	2.5	85	212.5	2.5	75	187.5
22	3	95	285	3	85	255
23	2.5	85	212.5	2.5	75	187.5
24	2.5	80	200	2.5	80	200
25	3	95	285	2.5	75	187.5
26	2.5	95	237.5	3	85	255
27	2.5	90	225	2.5	80	200
28	3	85	255	2.5	75	187.5
29	2.5	95	237.5	2.5	75	187.5
30	3	95	285	2.5	75	187.5
31	2.5	95	237.5			0
32	2.5	95	237.5	2.5	85	212.5
33	3	95	285	2.5	85	212.5
34	2.5	90	225	2.5	75	187.5
35	3	95	285	2	75	150
36	2	75	150	2.5	85	212.5
37	3	95	285	2.5	85	212.5
38	3	95	285	3	85	255
39	2.5	90	225	2.5	75	187.5
40	2.5	85	212.5	2	75	150

## Sheet: Complex V
Supplementary table 5 - Part F Score values for complex V in diffuse gastric carcinoma
	Tumor			Normal
Case	Intensity	Percentage	Score	Intensity	Percentage	Score
21	2.5	90	225	2	80	160
22	3	95	285	2.5	85	212.5
23	2.5	90	225	2	75	150
24	2.5	90	225	2	75	150
25	2.5	85	212.5	2	75	150
26	3	95	285	2.5	75	187.5
27	2.5	95	237.5	2.5	80	200
28	3	90	270	2.5	80	200
29	2	75	150	2	75	150
30	2.5	85	212.5	2	65	130
31	2.5	85	212.5			0
32	2	75	150	2.5	85	212.5
33	3	95	285	2	75	150
34	2.5	90	225	2	80	160
35	3	95	285	2	80	160
36	1.5	70	105	2	65	130
37	3	95	285	2	90	180
38	3	95	285	2	90	180
39	2.5	85	212.5	2	75	150
40	2.5	85	212.5	2	65	130
